# Supplementary material for: An Open-Circuit Fault Diagnosis Method for Three-Level Neutral Point Clamped Inverters Based on Multi-Scale Shuffled Convolutional Neural Network
Source: Sensors (Basel). 2024 Mar 7;24(6):1745. doi: 10.3390/s24061745 (PMC10975164; doi:10.3390/s24061745)
Supplement: Supplementary file 1 [file sensors-24-01745-s001.zip]

Archive with 1 entries (1 files):
- sensors-2865392-supplementary.pdf
